# Supplementary material for: Relative Bioavailability of Trace Minerals in Production Animal Nutrition: A Review
Source: Animals (Basel). 2022 Aug 4;12(15):1981. doi: 10.3390/ani12151981 (PMC9367456; doi:10.3390/ani12151981)
Supplement: Supplementary file 1 [file animals-12-01981-s001.zip]

Archive with 1 entries (1 files):
- animals-1807974-supplementary.pdf
